# Supplementary material for: The Effects of Human Milk Oligosaccharides on Gut Microbiota, Metabolite Profiles and Host Mucosal Response in Patients with Irritable Bowel Syndrome
Source: Nutrients. 2021 Oct 27;13(11):3836. doi: 10.3390/nu13113836 (PMC8622683; doi:10.3390/nu13113836)
Supplement: Supplementary file 1 [file nutrients-13-03836-s001.zip]

Archive with 1 entries (1 files):
- nutrients-1413532-supplementary.pdf
